# Supplementary material for: Intake of total and selected carotenoids and colorectal cancer risk: An Italian case-control study
Source: Eur J Clin Nutr. 2025 Sep 17;79(11):1154–9. doi: 10.1038/s41430-025-01661-7 (PMC12580309; doi:10.1038/s41430-025-01661-7)
Supplement: Supplementary file 1 — Supplementary Table 1 [file 41430_2025_1661_MOESM1_ESM.xlsx]

## Sheet: Foglio1 (2)
Supplementary Table 1. Distribution of 1953 colorectal cancer cases and 4154 controls by selected characteristics
Characteristics	Cancers cases	Controls
	N (%)	N (%)
Sex
Males	1125 (57.6)	2073 (49.9)
Females	828 (42.4)	2081 (50.1)
Center
Milan	488 (25.0)	1082 (26.1)
Genoa	255 (11.5)	498 (12.0)
Naples	193 (9.9)	387 (9.3)
Forlì	94 (4.8)	247 (6.0)
Latina	336 (17.2)	582 (14.0)
Pordenone-Gorizia	617 (31.6)	1358 (32.7)
Age (years)
<45	145 (7.4)	636 (15.3)
45-49	117 (6.0)	443 (10.7)
50-54	205 (10.5)	595 (14.3)
55-59	313 (16.0)	649 (15.6)
60-64	404 (20.7)	684 (16.5)
65-69	420 (21.5)	672 (16.2)
≥70	349 (17.9)	475 (11.4)
Educationa (years)
<7	1052 (53.9)	2305 (55.5)
7-11	512 (26.2)	1156 (27.8)
≥12	389 (19.9)	693 (16.7)
Body mass indexa (kg/m2)
<25	885 (45.5)	1904 (46.0)
≥25	1058 (54.5)	2232 (54.0)
Smoking statusa
Never smokers	881 (45.1)	1915 (46.1)
Former smokers	602 (30.8)	1006 (24.2)
Current smokers	469 (24.0)	1228 (29.6)
Alcohol consumption (drinks/week)
0	327 (16.7)	917 (22.1)
>0-<2	122 (6.3)	310 (7.5)
2-<4	84 (4.3)	182 (4.4)
4-<8	297 (15.2)	548 (13.2)
≥8	1123 (57.5)	2197 (52.9)
Occupational physical activitya
Low	700 (35.9)	1338 (38.16)
Medium	688 (35.3)	1580 (38.2)
High	561 (28.8)	1223 (29.5)
Family history of colorectal cancer
No	1766 (90.4)	4008 (96.5)
Yes	187 (9.6)	146 (3.5)
Energy intake (kcal)
<1743	336 (17.2)	830 (20.0)
1744-2136	383 (19.6)	832 (20.0)
2137-2520	391 (20.0)	831 (20.0)
2521-3000	408 (20.9)	830 (20.0)
>3000	435 (22.3)	831 (20.0)
a the sum does not add up because of missing values
