# Supplementary material for: Intake of total and selected carotenoids and colorectal cancer risk: An Italian case-control study
Source: Eur J Clin Nutr. 2025 Sep 17;79(11):1154–9. doi: 10.1038/s41430-025-01661-7 (PMC12580309; doi:10.1038/s41430-025-01661-7)
Supplement: Supplementary file 2 — Supplementary Table 2 [file 41430_2025_1661_MOESM2_ESM.xlsx]

## Sheet: Supplementary 2
Supplementary Table 2. Odds ratios and the corresponding 95% confidence intervals of colorectal cancer according to quintiles of carotenoid intakes, including adjustment for dietary fiber intake
	OR (95% CI)a, Quintiles
	I	II		III		IV		V		p for trend	Continuous OR b
α-carotene	1	0.944	(0.79-1.12)	0.92	(0.77-1.10)	0.79	(0.65-0.95)	0.75	(0.61-0.91)	0.0008	0.868	(0.80-0.94)
β-carotene	1	0.9	(0.75-1.07)	0.73	(0.61-0.88)	0.65	(0.53-0.79)	0.60	(0.48-0.74)	<.0001	0.793	(0.73-0.86)
β-cryptoxanthin	1	0.82	(0.69-0.98)	0.82	(0.68-0.98)	0.72	(0.59-0.87)	0.87	(0.72-1.05)	0.0480568	0.975	(0.92-1.04)
Lycopene	1	1.04	(0.86-1.25)	1.09	(0.90-1.30)	1	(0.82-1.21)	1.12	(0.92-1.37)	0.432911	1.036	(0.97-1.11)
Lutein+zeaxanthin	1	0.96	(0.80-1.14)	0.78	(0.65-0.94)	0.75	(0.62-0.90)	0.66	(0.55-0.81)	<.0001	0.869	(0.81-0.93)
Total carotenoids	1	0.82	(0.68-0.98)	0.83	(0.69-1.00)	0.8	(0.66-0.98)	0.61	(0.49-0.76)	0.0001	0.87	(0.81-0.94)
OR= odds ratio, CI=confidence interval
a Estimated using a logistic regression model adjusted for study center, year of interview, sex, age, years of education, body mass index, tobacco smoking status, alcohol consumption, occupational physical activity, family history of colorectal cancer, dietary fiber intake (continuous) and total energy intake
b Estimated for an increment of intake equal to one SD (computed among controls).
